# Supplementary material for: Malformation Pattern and Molecular Findings in the FGFR1-Related Hartsfield Syndrome Phenotype
Source: Med Sci (Basel). 2025 Dec 22;14(1):4. doi: 10.3390/medsci14010004 (PMC12821716; doi:10.3390/medsci14010004)
Supplement: Supplementary file 1 [file medsci-14-00004-s001.zip]

Archive with 1 entries (1 files):
- medsci-3816260-supplementary.pdf
